# Supplementary material for: Cardiopulmonary Complications after Pulmonary Embolism in COVID-19
Source: Int J Mol Sci. 2024 Jul 2;25(13):7270. doi: 10.3390/ijms25137270 (PMC11242326; doi:10.3390/ijms25137270)
Supplement: Supplementary file 1 [file ijms-25-07270-s001.zip]

Archive with 1 entries (1 files):
- ijms-3018769-supplementary.pdf
